# Supplementary material for: In Vitro Biological Evaluation of an Alginate-Based Hydrogel Loaded with Rifampicin for Wound Care
Source: Pharmaceuticals (Basel). 2024 Jul 14;17(7):943. doi: 10.3390/ph17070943 (PMC11280071; doi:10.3390/ph17070943)
Supplement: Supplementary file 1 [file pharmaceuticals-17-00943-s001.zip]

Archive with 1 entries (1 files):
- pharmaceuticals-3072874-supplementary.pdf
